# Supplementary material for: Autoreactive B cells in rheumatoid arthritis include mainly activated CXCR3+ memory B cells and plasmablasts
Source: JCI Insight. 2023 Oct 23;8(20):e172006. doi: 10.1172/jci.insight.172006 (PMC10619489; doi:10.1172/jci.insight.172006)
Supplement: Supporting data values [file jciinsight-8-172006-s006.xlsx]

## Sheet: Figure 1B
	Anti-TT	AMPA	Cit	CarP	Acetyl
RA1	0.004603	0.05765	0.042231	0.007595	0.011047
RA2	0.005579	0.016419	0.00813	0.005101	0.008289
RA3	0.002198	0.023931	0.007326	0.016361	0.004395
RA4	0.016346	0.011676	0.006422	0.005838	0.002919
RA5	0.002147	0.007676	0.006245	0.001431	0.000716
RA6	0.007536	0.004931	0.002977	0.00093	0.001489
RA7	0.002756	0.032792	0.018555	0.006154	0.013778
RA8	0.03231	0.026908	0.022159	0.006744	0.002718
RA9	0.012428	0.014238	0.009653	0.005068	0.002715
RA10	0.02805	0.015664	0.0102	0.003643	0.00255
RA11	0.009917	0.006347	0.001322	0.004099	0.002116
RA12	0.012328	0.004459	0.002361	0.001311	0.001049
RA13	0.0079	0.034472	0.022969	0.012125	0.004901
RA14	0.010035	0.088642	0.070835	0.0243	0.014561
RA15	0.002181	0.009816	0.004499	0.003545	0.003136
RA16	0.003092	0.040457	0.030923	0.012111	0.010823
HD1	0.041705	0.004184	0.000131	0.001307	0.003268
HD2	0.015954	0.001883	0.000443	0.001108	0.000332
HD3	0.016783	0.002685	0.00179	0.001343	0
HD4	0.010967	0.00596	0.000477	0.002384	0.00453
HD5	0.009779	0.00319	0.000416	0.001179	0.002289
HD6	0.00613	0.002246	0.000303	0.001275	0.000789
HD7	0.030113	0.002241	7e-05	0.00077	0.001611
HD8	0.028165	0.002706	0.000702	0.000902	0.001403
HD9	0.004833	0.006343	0.000604	0.002718	0.004531

## Sheet: Figure 1C
	Cit-directed	CarP-directed	Acetyl-directed	TT-directed
RA1	5.99	45.5	19.8	0
RA2	52.9	62.5	48.1	0
RA3	26.7	29.9	66.7	na
RA4	27.3	80	na	0
RA5	9.38	45.5	45.5	0
RA6	15.6	60	18.8	0
RA7	18.3	77.6	41.3	0
RA8	21.6	73.5	74.7	0
RA9	25	81	80	0
RA10	3.57	70	na	0
RA11	30	38.7	62.5	0
RA12	na	na	na	0
RA13	24.2	53.8	48.9	0
RA14	27.4	73.7	81.1	0
RA15	6.06	34.6	43.5	0
RA16	31.7	70.2	69	0

## Sheet: Figure 2E
	Switched memory-1	Switched memory-2	Switched memory-3
RA1	3.87	3.88	2.49
RA2	0.856	5.21	1.79
RA3	4.28	13.2	1.21
RA4	2.28	1.77	0.338
RA5	3.6	2.33	0.53
RA6	8.42	4.58	3.04
RA7	6.35	9.02	2.21
RA8	2.94	3.3	1.02
RA9	7.11	10.1	1.18
RA10	6.51	3.98	1.02
RA11	3.51	5.22	0.141
RA12	1.29	5.62	0.103
RA13	1.23	2.03	0.103
RA14	4.33	7.11	0.222
RA15	2.03	2.16	0.531
RA16	1.46	2.99	0.88
HD1	11.9	8.38	1.34
HD2	9.15	8.82	2.03
HD3	6.89	3.58	1.44
HD4	2.95	0.918	0.404
HD5	7.38	2.14	0.792
HD6	2.85	9.41	0.623
HD7	7.69	2.3	0.536
HD8	10.5	5.59	1.25
HD9	1.95	0.385	0.123

## Sheet: Figure 2F
	DN2
RA1	4.3
RA2	0.613
RA3	2.56
RA4	11.4
RA5	1.34
RA6	4.77
RA7	1.79
RA8	1.34
RA9	2.3
RA10	1.25
RA11	2.06
RA12	0.298
RA13	0.602
RA14	1.43
RA15	1.27
RA16	9.44
HD1	1.24
HD2	1.82
HD3	0.746
HD4	0.304
HD5	0.942
HD6	0.324
HD7	2.97
HD8	3.55
HD9	1.87

## Sheet: Figure 2G
	Pre-PB	IgM PB	Switched PB
RA1	0.432	0.364	9.7
RA2	0.391	0.0745	1.77
RA3	2.81	0.196	8.66
RA4	0.0848	0.134	1.25
RA5	0.11	0.0375	1.12
RA6	0.424	0.167	2.72
RA7	0.341	0.144	6.23
RA8	0.485	0.343	1.64
RA9	2.11	0.153	4.85
RA10	0.459	1.77	11
RA11	0.488	0.138	1.41
RA12	1.04	0.0191	0.388
RA13	0.185	0.18	1.26
RA14	0.543	0.0481	1.35
RA15	0.33	0.23	0.969
RA16	0.189	0.15	0.855
HD1	0.183	0.135	1.03
HD2	0.297	0.193	2.19
HD3	0.0985	0.101	0.993
HD4	0.101	0.968	1.6
HD5	0.166	0.0571	1.72
HD6	0.0502	0.0685	0.392
HD7	0.113	0.158	1.56
HD8	0.18	0.175	2.21
HD9	0.0428	0.0455	0.261

## Sheet: Figure 3B
	PTM-directed																TT-directed
T1	0.000584	0	0	0.000797	6.51e-05	0	0	0.000302	0.000138	0	0.000295	0.000262	0.000256	0.000132	0.000818	0	0.000584	0	0.000115	0.000478	0	0	0	0.000362	3.44e-05	0	0	0.000262	0.000366	0	0.000273	0
T2	0	0	0.000115	0.000319	0.00013	0	0.000279	0.000241	6.88e-05	0	0.000492	0.000787	0.000256	0.000264	0.000409	0.000773	0	0	0.00023	0	6.51e-05	0	9.3e-05	0.000181	0.000103	0	0	0.000787	0.000293	0.000397	0	0
Resting naive 1	0.000584	0.002198	0.001956	0.002072	0.000781	0.000367	0.000186	0.001569	0.001067	0.001457	0.001574	0.001311	0.001408	0.001322	0.002999	0.000515	0.000584	0.000244	0.00046	0.000638	0.00052	0.000184	9.3e-05	0.003017	0.001032	0.002914	0.000394	0.006557	0.001756	0.00238	0.001227	0.000258
Resting naive 2	0.002919	0.002198	0.00046	0.000956	0	0.000276	0.000186	0.000362	0.000516	0.000729	0.000689	0.000525	0.000841	0.000926	0.000136	0.000258	0	0	0	0	0	0	0	0.000543	0.000275	0.000729	9.84e-05	0.002361	0.000622	0.001587	0.000136	0
Resting naive 3	0	0	0.000115	0.000478	6.51e-05	0	0	6.03e-05	3.44e-05	0	9.84e-05	0.000787	0.000329	0.000132	0.000136	0.000258	0	0	0	0	6.51e-05	0	0	0.000181	0	0	9.84e-05	0.000525	0.000402	0.000264	0.000136	0
Activated naive 1	0	0	0	0	0	0	9.3e-05	6.03e-05	3.44e-05	0.000364	0.000295	0	5.49e-05	0	0	0.000258	0	0	0	0	0	0	0	0.000121	6.88e-05	0	0	0	0	0.000132	0	0.000258
Activated naive 2	0	0	0.00023	0.000159	0	0	0.000279	0	3.44e-05	0	0.000787	0.000525	0.000384	0.001322	0.000136	0	0.001168	0.000244	0.000115	0	0	0	9.3e-05	0.000181	0.000103	0.000364	9.84e-05	0	7.32e-05	0.000661	0	0.000515
Naive/unswitched memory	0	0	0	0	0.00013	0.000276	0.000186	0.000121	0.000379	0.000364	0.000885	0	0.000238	0.000132	0.000273	0	0.001168	0.000244	0	0.000319	0.00013	0.000276	0	0.000241	0.000379	0.001093	0.000197	0.000525	0.000238	0.000397	0	0.000258
Unswitched memory	0.001168	0.000244	0	0.000159	6.51e-05	0.000367	9.3e-05	0.000724	0.000172	0	0.001672	0	0.000183	0.000793	0.000545	0.000515	0.002335	0	0	0.000478	0.00026	0.000276	0	0.000905	0.000929	0.000364	0.000295	0.000262	0.00053	0.001058	0	0.000773
DN1	0	0.001465	0.00069	0.000159	6.51e-05	0.000735	0.000186	0.000181	0.000172	0.002186	0.004034	0	0.000695	0	0.000136	0.003092	0.000584	0.000244	0	0.000319	6.51e-05	0.000276	0.000837	0.000483	0.003613	0.000364	0.000197	0	0.000183	0.000132	0	0.000258
DN2	0	0.000977	0	0.000638	6.51e-05	0.000643	0	0.000121	0.000206	0.005829	0.000885	0	0.000732	0	0.000136	0.010565	0.000584	0	0.000115	0	0.000195	0	0.000465	0.000302	0.00031	0	9.84e-05	0	1.83e-05	0.000132	0	0
IgD memory	0	0	0	0	0	0.000184	9.3e-05	0.000181	0	0	0.000689	0	1.83e-05	0.000264	0	0	0.000584	0	0	0	6.51e-05	0	0	0	3.44e-05	0	9.84e-05	0	7.32e-05	0	0	0
Non-B cells/CD21loCD24+CD38- memory	0.000584	0.001221	0.001036	0.000159	0	9.19e-05	9.3e-05	0.000181	0.00031	0	0.009346	0	0.000384	0.000264	0.000545	0.001804	0.000584	0.000977	0.00069	0.000319	6.51e-05	9.19e-05	0.000558	0.000543	0.001239	0.000729	0.000492	0	0.000128	0.000793	0.000136	0
Switched memory 1	0	0	0.000345	0.000319	0	0.001102	9.3e-05	0.000241	0.000757	0	0.003345	0.000262	0.000347	0	0	0	0.001751	0	0.00046	0.000478	0.000195	0.001194	0.001675	0.000422	0.012628	0	0.001968	0	0.000549	0.001058	0	0
Switched memory 2	0	0.008058	0.018066	0.001594	0.000781	0.003123	0.000279	0.002413	0.003131	0.001457	0.030203	0	0.002725	0.000132	0.000545	0.003608	0.002335	0	0.000805	0	0.00013	0.000276	0.002233	0.003017	0.010495	0	0.000689	0.001049	0.001865	0.000529	0	0
Switched memory 3	0	0.002686	0.000345	0.001116	0.001561	0.006797	0.000372	0.001689	0.002615	0.001821	0.001082	0	0.000933	0	0.000545	0.008761	0.002335	0	0.00023	0	0	0	0.000372	0.000121	0.000172	0	0	0	0	0	0	0
Pre-PB	0	0.001465	0.006329	0.000159	0.000585	0.000459	0	0.001327	0.003544	0	0.013675	0	0.003877	0.000529	0.001091	0.000515	0	0	0.00023	0	0	0	9.3e-05	0	6.88e-05	0.000364	0	0	0	0	0	0
IgD PB	0	0	0	0	0	0	0	6.03e-05	3.44e-05	0	0	0	9.14e-05	0	0	0	0	0	0	0	0	0	0	0	0	0	0	0	0	0	0	0
IgM PB	0	0	0	0	6.51e-05	0	9.3e-05	6.03e-05	6.88e-05	0.000364	0.002656	0	3.66e-05	0	0	0	0.001168	0.000244	0.000921	0.00255	0.00039	0.000184	0	0.001689	0.000275	0.0204	0.005116	0	0.000658	0.000397	0.000273	0.000773
Switched PB	0.005838	0.003419	0.027962	0.007333	0.003318	0.018371	0.002419	0.004465	0.01366	0.001093	0.015938	0	0.020683	0.000132	0.001363	0.009534	0.000584	0	0.00023	0	0	0	0.001023	0.000121	0.000551	0.000729	0.000197	0	0.000146	0	0	0

## Sheet: Figure 3C
	% switched PB of total B cells	% PTM-directed switched PB of total B cells
RA1	9.7	0.005838
RA2	1.77	0.003419
RA3	8.66	0.027962
RA4	1.25	0.007333
RA5	1.12	0.003318
RA6	2.72	0.018371
RA7	6.23	0.002419
RA8	1.64	0.004465
RA9	4.85	0.01366
RA10	11	0.001093
RA11	1.41	0.015938
RA12	0.388	0
RA13	1.26	0.020683
RA14	1.35	0.000132
RA15	0.969	0.001363
RA16	0.855	0.009534

## Sheet: Figure 3D
	All B cells		TT		Cit		CarP		Acetyl
	IgA	IgG	IgA	IgG	IgA	IgG	IgA	IgG	IgA	IgG
RA1	40.9	50.1	5.56	83.3	13.5	79.8	13.6	72.7	10.8	86.2
RA2	34.7	34.3	na	na	na	na	na	na	na	na
RA3	20.5	69.3	na	na	5.56	94.4	3.03	97	na	na
RA4	23.2	69.3	na	na	na	na	na	na	na	na
RA5	46.7	47.1	na	na	6.9	79.3	na	na	na	na
RA6	9.65	13.2	3.92	94.1	na	na	na	na	na	na
RA7	33.1	49.7	na	na	25.8	67.7	12.5	75	22	58
RA8	29.7	58.7	2.26	94.6	0	97.2	3.85	92.3	0	100
RA9	32.1	56.5	3.08	95.4	4.92	93.4	0	82.1	na	na
RA10	37.8	55.6	na	na	na	na	na	na	na	na
RA11	36.4	51.4	20	73.3	na	na	na	na	na	na
RA12	37.6	57.2	na	na	na	na	na	na	na	na
RA13	41	46.7	0	97.1	18.6	77.6	30.9	66.2	10	85
RA14	28.4	65	0	100	2.98	95.4	1.85	92.6	0	94.4
RA15	43.1	46.6	na	na	na	na	na	na	na	na
RA16	23.3	31.9	na	na	11.6	74.4	0	71.4	na	na

## Sheet: Figure 3E
	All B cells			TT			Cit			CarP			Acetyl
	IgD+IgM+	IgD-IgM+	IgD-IgM-	IgD+IgM+	IgD-IgM+	IgD-IgM-	IgD+IgM+	IgD-IgM+	IgD-IgM-	IgD+IgM+	IgD-IgM+	IgD-IgM-	IgD+IgM+	IgD-IgM+	IgD-IgM-
RA1	0.375	2.07	97.4	8.33	50	33.3	0	0	100	0	0	100	0	0	100
RA2	0.762	15.3	82.7	0	100	0	0	0	100	na	na	na	0	0	96.7
RA3	0.361	5.87	92.8	na	na	na	na	na	na	0	0	100	na	na	na
RA4	0.195	4.33	94.8	na	na	na	0	0	100	na	na	na	na	na	na
RA5	1.05	3	93.9	na	na	na	0	0	98.2	na	na	na	na	na	na
RA6	0.231	2.38	97.1	0	0	100	0	0	100	na	na	na	na	na	na
RA7	0.701	5.42	93.1	na	na	na	0	0	100	0	0	100	0	0	100
RA8	0.489	1.98	97.3	7.69	19.2	69.2	0.428	0	99.6	1.11	2.22	96.7	0	0	100
RA9	1.13	13	84.6	20	70	6.67	0	0	98.9	0	0	100	na	na	na
RA10	na	na	na	0	89.8	5.08	na	na	na	na	na	na	na	na	na
RA11	na	na	na	na	na	na	na	na	na	na	na	na	na	na	na
RA12	na	na	na	na	na	na	na	na	na	na	na	na	na	na	na
RA13	0.736	11.5	87.3	4.55	75	18.2	0.312	0	99.6	0.459	0.688	98.9	0.621	1.24	97.5
RA14	2.15	9.99	87	0	98.1	1.89	0	0.735	97.8	0	21.9	77.1	0	40.9	59.1
RA15	0.366	15.2	83.2	na	na	na	0	0	100	na	na	na	na	na	na
RA16	0.345	13.5	85.1	na	na	na	0	0	100	0	0	100	na	na	na

## Sheet: Figure 3F
	All B cells		TT		Cit		CarP		Acetyl
	IgA	IgG	IgA	IgG	IgA	IgG	IgA	IgG	IgA	IgG
RA1	72	25	na	na	46	50.9	51.5	42.4	27.8	66.7
RA2	77.5	16.4	na	na	51.5	48.5	na	na	58.6	37.9
RA3	47.5	49.7	na	na	na	na	8.33	83.3	na	na
RA4	56.3	39.1	na	na	0	100	na	na	na	na
RA5	72.1	24.3	na	na	14.5	83.6	na	na	na	na
RA6	64.6	32.1	0	100	0	94.7	na	na	na	na
RA7	65	27.7	na	na	55.2	44.8	48.8	51.2	44.6	53
RA8	59.7	36.6	16.7	72.2	8.39	88	16.1	81.6	0	100
RA9	61.7	36.5	na	na	8.14	90.7	0	100	na	na
RA10	63.8	33.6	na	na	na	na	na	na	na	na
RA11	64.4	31.4	na	na	na	na	na	na	na	na
RA12	26.5	69.6	na	na	na	na	na	na	na	na
RA13	59.4	38.1	na	na	65.2	32.2	68.4	30.2	31.2	66.9
RA14	45.2	50.7	na	na	6.39	91.7	16.2	79.7	10.3	87.2
RA15	54.5	41.6	na	na	16.7	83.3	na	na	na	na
RA16	67.8	26.2	na	na	46.9	46.9	50	42.9	na	na

[truncated: 10 more sheets: Figure 4A, Figure 4B, Figure 4C, Figure 4D, Figure S5, Figure S6B, Figure S7, Figure S8, Figure S9, Figure S10]
